# Supplementary material for: Coal-Based Semicoke-Derived Carbon Anode Materials with Tunable Microcrystalline Structure for Fast Lithium-Ion Storage
Source: Nanomaterials (Basel). 2022 Nov 18;12(22):4067. doi: 10.3390/nano12224067 (PMC9699443; doi:10.3390/nano12224067)
Supplement: Supplementary file 1 [file nanomaterials-12-04067-s001.zip]

Archive with 1 entries (1 files):
- nanomaterials-2001285-supplementary.pdf
